# Supplementary material for: Uptake of community antiretroviral group delivery models for persons living with HIV in Arua district, Uganda: A parallel convergent mixed methods study
Source: PLOS Glob Public Health. 2023 Feb 23;3(2):e0000633. doi: 10.1371/journal.pgph.0000633 (PMC10021482; doi:10.1371/journal.pgph.0000633)
Supplement: S1 Data — (XLS) [file pgph.0000633.s001.xls]

## Sheet: Sheet1
Age	Sex	Marital_status	Religion	Other_religion	Education	Occupation	Distance	HIV_disclosure	ART_regimen	Specify_others	Regimen_type	CAG_Member	First_track	Multi_month
				.						.
30	Male	Married	Anglican	.	Primary	Subsistence farmer	2	Yes	TDF/3TC/DTG	.	First line	No	No	Yes
46	Male	Married	Catholic	.	Primary	Subsistence farmer	3	Yes	TDF/3TC/DTG	.	First line	No	No	Yes
44	Female	Separated	Anglican	.	None	Subsistence farmer	10	Yes	TDF/3TC/DTG	.	First line	No	No	Yes
41	Female	Separated	Catholic	.	Primary	Subsistence farmer	4	Yes	TDF/3TC/DTG	.	First line	No	Yes	No
48	Female	Separated	Catholic	.	None	Subsistence farmer	20	Yes	TDF/3TC/DTG	.	First line	No	Yes	No
60	Male	Married	Muslim	.	None	Subsistence farmer	4	Yes	TDF/3TC/DTG	.	First line	No	No	Yes
50	Female	Separated	Catholic	.	None	Subsistence farmer	10	Yes	TDF/3TC/DTG	.	First line	No	Yes	No
49	Female	Married	Catholic	.	Primary	Subsistence farmer	2	Yes	TDF/3TC/DTG	.	First line	No	Yes	No
35	Female	Married	Catholic	.	None	Subsistence farmer	20	Yes	TDF/3TC/EFV	.	First line	No	Yes	No
56	Female	Separated	Catholic	.	None	Subsistence farmer	2	Yes	TDF/3TC/DTG	.	First line	No	No	Yes
66	Male	Married	Catholic	.	Primary	Self-employed	20	Yes	TDF/3TC/DTG	.	First line	No	Yes	No
55	Female	Separated	Catholic	.	None	Subsistence farmer	5	Yes	TDF/3TC/DTG	.	First line	No	Yes	No
40	Male	Married	Catholic	.	Primary	Subsistence farmer	5	Yes	TDF/3TC/DTG	.	First line	No	No	Yes
52	Male	Married	Catholic	.	Primary	Subsistence farmer	5	Yes	TDF/3TC/ATVr	.	Second line	No	No	Yes
57	Female	Married	Catholic	.	None	Subsistence farmer	3	Yes	TDF/3TC/ATVr	.	Second line	No	Yes	No
38	Female	Married	Catholic	.	Primary	Subsistence farmer	2	Yes	TDF/3TC/DTG	.	First line	No	No	Yes
46	Male	Separated	Catholic	.	Primary	Subsistence farmer	2	Yes	TDF/3TC/ATVr	.	Second line	No	No	Yes
53	Female	Separated	Catholic	.	None	Subsistence farmer	3	Yes	TDF/3TC/DTG	.	First line	No	No	Yes
46	Male	Married	Catholic	.	Primary	Subsistence farmer	2	Yes	TDF/3TC/DTG	.	First line	No	Yes	No
35	Female	Married	Catholic	.	Primary	Subsistence farmer	5	Yes	TDF/3TC/DTG	.	First line	No	No	Yes
45	Female	Married	Catholic	.	None	Subsistence farmer	10	Yes	TDF/3TC/DTG	.	First line	No	Yes	No
58	Female	Separated	Catholic	.	None	Subsistence farmer	8	Yes	TDF/3TC/DTG	.	First line	No	Yes	No
52	Female	Separated	Catholic	.	None	Subsistence farmer	20	Yes	TDF/3TC/DTG	.	First line	No	Yes	No
54	Female	Separated	Catholic	.	None	Subsistence farmer	5	Yes	TDF/3TC/DTG	.	First line	No	Yes	No
70	Male	Married	Anglican	.	None	Subsistence farmer	5	Yes	TDF/3TC/DTG	.	First line	No	No	Yes
45	Male	Married	Catholic	.	Primary	Subsistence farmer	3	Yes	TDF/3TC/DTG	.	First line	No	No	Yes
46	Female	Separated	Catholic	.	Primary	Formal job/employement	5	Yes	TDF/3TC/DTG	.	First line	No	No	Yes
48	Male	Married	Catholic	.	Primary	Subsistence farmer	10	Yes	TDF/3TC/ATVr	.	Second line	No	No	Yes
35	Female	Married	Catholic	.	None	Subsistence farmer	4	Yes	TDF/3TC/DTG	.	First line	No	No	Yes
42	Female	Separated	Catholic	.	Primary	Subsistence farmer	5	Yes	TDF/3TC/DTG	.	First line	No	Yes	No
46	Male	Married	Catholic	.	Primary	Subsistence farmer	4	Yes	TDF/3TC/DTG	.	First line	No	No	Yes
49	Male	Married	Catholic	.	Primary	Subsistence farmer	20	Yes	TDF/3TC/DTG	.	First line	No	Yes	No
51	Female	Separated	Catholic	.	None	Subsistence farmer	10	Yes	TDF/3TC/DTG	.	First line	No	No	Yes
45	Male	Married	Muslim	.	Primary	Formal job/employement	5	Yes	TDF/3TC/DTG	.	First line	No	No	Yes
43	Female	Separated	Catholic	.	Primary	Subsistence farmer	10	Yes	TDF/3TC/DTG	.	First line	No	Yes	No
47	Female	Separated	Catholic	.	Primary	Subsistence farmer	5	Yes	TDF/3TC/DTG	.	First line	No	No	Yes
48	Female	Separated	Catholic	.	None	Subsistence farmer	5	Yes	TDF/3TC/DTG	.	First line	No	Yes	No
46	Female	Married	Catholic	.	None	Subsistence farmer	10	Yes	TDF/3TC/EFV	.	First line	No	Yes	No
44	Male	Single	Catholic	.	Primary	Subsistence farmer	2	Yes	TDF/3TC/DTG	.	First line	No	No	Yes
43	Female	Married	Catholic	.	Primary	Subsistence farmer	5	Yes	TDF/3TC/EFV	.	First line	No	No	Yes
45	Female	Married	Catholic	.	Secondary	Formal job/employement	20	Yes	TDF/3TC/DTG	.	First line	No	Yes	No
32	Female	Married	Catholic	.	Primary	Subsistence farmer	8	Yes	TDF/3TC/DTG	.	First line	No	No	Yes
50	Male	Married	Catholic	.	Primary	Subsistence farmer	10	Yes	TDF/3TC/DTG	.	First line	No	No	Yes
58	Female	Separated	Catholic	.	Primary	Subsistence farmer	8	Yes	TDF/3TC/DTG	.	First line	No	No	Yes
57	Male	Married	Catholic	.	Primary	Subsistence farmer	5	Yes	TDF/3TC/DTG	.	First line	No	Yes	No
46	Male	Married	Catholic	.	Primary	Subsistence farmer	5	Yes	TDF/3TC/DTG	.	First line	No	Yes	No
23	Female	Separated	Catholic	.	Primary	Subsistence farmer	4	Yes	TDF/3TC/EFV	.	First line	No	No	Yes
38	Female	Separated	Catholic	.	None	Subsistence farmer	20	Yes	TDF/3TC/EFV	.	First line	No	Yes	No
52	Female	Married	Catholic	.	None	Subsistence farmer	8	Yes	TDF/3TC/DTG	.	First line	No	Yes	No
48	Male	Married	Catholic	.	Primary	Subsistence farmer	5	Yes	TDF/3TC/DTG	.	First line	No	Yes	No
35	Female	Separated	Catholic	.	None	Subsistence farmer	8	Yes	TDF/3TC/EFV	.	First line	No	Yes	No
37	Female	Separated	Anglican	.	Primary	Subsistence farmer	3	Yes	TDF/3TC/DTG	.	First line	No	Yes	No
29	Female	Married	Catholic	.	Primary	Subsistence farmer	5	Yes	TDF/3TC/DTG	.	First line	No	No	Yes
57	Male	Married	Catholic	.	Primary	Subsistence farmer	2	Yes	TDF/3TC/DTG	.	First line	Yes	No	No
57	Male	Married	Catholic	.	Primary	Subsistence farmer	2	Yes	TDF/3TC/DTG	.	First line	Yes	No	No
64	Female	Married	Anglican	.	None	Subsistence farmer	2	Yes	TDF/3TC/DTG	.	First line	Yes	No	No
45	Male	Married	Anglican	.	Primary	Subsistence farmer	2	Yes	TDF/3TC/DTG	.	First line	Yes	No	No
58	Male	Married	Catholic	.	Primary	Subsistence farmer	2	Yes	TDF/3TC/DTG	.	First line	Yes	No	No
49	Male	Married	Catholic	.	Primary	Subsistence farmer	15	Yes	TDF/3TC/DTG	.	First line	Yes	No	No
43	Female	Married	Catholic	.	Primary	Subsistence farmer	2	Yes	TDF/3TC/DTG	.	First line	Yes	No	No
46	Female	Married	Catholic	.	Primary	Subsistence farmer	15	Yes	TDF/3TC/DTG	.	First line	Yes	No	No
47	Female	Married	Catholic	.	Primary	Subsistence farmer	15	Yes	TDF/3TC/DTG	.	First line	Yes	No	No
37	Female	Married	Catholic	.	Primary	Formal job/employement	20	Yes	TDF/3TC/EFV	.	First line	No	Yes	No
61	Male	Married	Anglican	.	Primary	Subsistence farmer	2	Yes	TDF/3TC/DTG	.	First line	Yes	No	No
57	Female	Separated	Catholic	.	Primary	Subsistence farmer	8	Yes	TDF/3TC/DTG	.	First line	No	Yes	No
41	Male	Married	Catholic	.	Primary	Formal job/employement	6	Yes	TDF/3TC/DTG	.	First line	No	No	Yes
44	Male	Separated	Catholic	.	Primary	Subsistence farmer	5	Yes	TDF/3TC/DTG	.	First line	No	No	No
42	Female	Separated	Catholic	.	Primary	Subsistence farmer	5	Yes	TDF/3TC/DTG	.	First line	No	Yes	No
37	Female	Married	Catholic	.	Primary	Subsistence farmer	8	Yes	TDF/3TC/DTG	.	First line	No	Yes	No
64	Female	Separated	Catholic	.	None	Subsistence farmer	3	Yes	TDF/3TC/DTG	.	First line	No	No	Yes
50	Female	Separated	Catholic	.	Primary	Subsistence farmer	15	Yes	TDF/3TC/DTG	.	First line	No	Yes	No
23	Female	Separated	Catholic	.	Primary	Subsistence farmer	4	Yes	TDF/3TC/EFV	.	First line	No	No	Yes
53	Female	Married	Catholic	.	None	Subsistence farmer	5	Yes	TDF/3TC/DTG	.	First line	No	No	Yes
49	Male	Married	Catholic	.	Secondary	Subsistence farmer	2	Yes	TDF/3TC/DTG	.	First line	No	No	Yes
40	Female	Married	Catholic	.	Primary	Subsistence farmer	4	Yes	TDF/3TC/DTG	.	First line	No	Yes	No
45	Male	Married	Anglican	.	Secondary	Subsistence farmer	8	Yes	TDF/3TC/DTG	.	First line	No	No	Yes
38	Female	Married	Catholic	.	Primary	Subsistence farmer	6	Yes	TDF/3TC/DTG	.	First line	No	Yes	No
51	Female	Married	Catholic	.	Primary	Subsistence farmer	20	Yes	TDF/3TC/DTG	.	First line	No	Yes	No
53	Female	Separated	Catholic	.	None	Subsistence farmer	4	Yes	TDF/3TC/DTG	.	First line	No	Yes	No
77	Male	Married	Catholic	.	None	Subsistence farmer	8	Yes	TDF/3TC/DTG	.	First line	No	Yes	No
51	Male	Married	Catholic	.	Primary	Formal job/employement	6	Yes	TDF/3TC/DTG	.	First line	No	Yes	No
42	Female	Married	Catholic	.	Primary	Subsistence farmer	15	Yes	TDF/3TC/DTG	.	First line	No	Yes	No
59	Female	Separated	Catholic	.	None	Subsistence farmer	5	Yes	TDF/3TC/DTG	.	First line	No	Yes	No
65	Male	Married	Anglican	.	Primary	Subsistence farmer	4	Yes	TDF/3TC/DTG	.	First line	No	Yes	No
39	Male	Married	Catholic	.	Primary	Subsistence farmer	4	Yes	TDF/3TC/EFV	.	First line	No	No	Yes
58	Female	Separated	Catholic	.	None	Formal job/employement	4	Yes	TDF/3TC/DTG	.	First line	No	Yes	No
60	Male	Married	Catholic	.	Primary	Formal job/employement	10	Yes	TDF/3TC/DTG	.	First line	No	Yes	No
43	Female	Married	Anglican	.	Primary	Subsistence farmer	5	Yes	TDF/3TC/DTG	.	First line	No	No	Yes
34	Female	Separated	Catholic	.	Primary	Subsistence farmer	5	Yes	TDF/3TC/EFV	.	First line	No	No	Yes
45	Female	Separated	Catholic	.	Primary	Subsistence farmer	4	Yes	TDF/3TC/DTG	.	First line	No	Yes	No
42	Male	Married	Catholic	.	Primary	Subsistence farmer	5	Yes	TDF/3TC/DTG	.	First line	No	Yes	No
55	Male	Married	Catholic	.	Primary	Subsistence farmer	6	Yes	TDF/3TC/DTG	.	First line	No	Yes	No
56	Male	Married	Catholic	.	Primary	Subsistence farmer	8	Yes	TDF/3TC/DTG	.	First line	No	Yes	No
58	Female	Separated	Catholic	.	None	Subsistence farmer	7	Yes	TDF/3TC/DTG	.	First line	No	Yes	No
47	Male	Married	Catholic	.	Primary	Subsistence farmer	5	Yes	TDF/3TC/DTG	.	First line	No	Yes	No
55	Male	Married	Catholic	.	None	Formal job/employement	5	Yes	TDF/3TC/DTG	.	First line	No	Yes	No
64	Male	Married	Anglican	.	None	Subsistence farmer	4	Yes	TDF/3TC/NVP	.	First line	No	Yes	No
37	Female	Separated	Catholic	.	Primary	Subsistence farmer	20	Yes	TDF/3TC/DTG	.	First line	No	No	Yes
56	Female	Married	Catholic	.	None	Subsistence farmer	5	Yes	TDF/3TC/DTG	.	First line	No	No	Yes
49	Male	Married	Catholic	.	Primary	Subsistence farmer	20	Yes	TDF/3TC/DTG	.	First line	No	Yes	No
62	Female	Separated	Anglican	.	Primary	Formal job/employement	10	Yes	TDF/3TC/DTG	.	First line	No	No	Yes
27	Female	Married	Anglican	.	Secondary	Subsistence farmer	10	Yes	TDF/3TC/EFV	.	First line	No	Yes	Yes
40	Female	Married	Anglican	.	Vocational/University	Formal job/employement	4	Yes	TDF/3TC/DTG	.	First line	No	Yes	Yes
45	Female	Separated	Anglican	.	Secondary	Self-employed	6	Yes	TDF/3TC/DTG	.	First line	No	Yes	Yes
48	Male	Married	Anglican	.	Primary	Subsistence farmer	5	Yes	TDF/3TC/DTG	.	First line	No	Yes	Yes
38	Female	Separated	Anglican	.	Vocational/University	Formal job/employement	4	Yes	TDF/3TC/EFV	.	First line	No	Yes	Yes
42	Female	Single	Anglican	.	Vocational/University	Formal job/employement	4	Yes	TDF/3TC/DTG	.	First line	No	Yes	Yes
46	Male	Married	Anglican	.	Primary	Subsistence farmer	4	Yes	TDF/3TC/DTG	.	First line	No	Yes	Yes
38	Male	Married	Anglican	.	Secondary	Formal job/employement	3	Yes	TDF/3TC/DTG	.	First line	No	Yes	Yes
45	Female	Married	Catholic	.	Primary	Subsistence farmer	9	Yes	TDF/3TC/DTG	.	First line	No	Yes	Yes
54	Female	Single	Catholic	.	None	None	6	Yes	TDF/3TC/EFV	.	First line	No	Yes	Yes
62	Female	Single	Catholic	.	None	None	2	Yes	TDF/3TC/DTG	.	First line	No	Yes	Yes
29	Female	Married	Catholic	.	Secondary	Formal job/employement	6	Yes	TDF/3TC/EFV	.	First line	No	Yes	Yes
25	Male	Separated	Catholic	.	Secondary	Subsistence farmer	3	Yes	TDF/3TC/DTG	.	First line	No	Yes	Yes
37	Female	Married	Catholic	.	Vocational/University	Formal job/employement	6	Yes	TDF/3TC/EFV	.	First line	No	Yes	Yes
41	Male	Married	Anglican	.	Secondary	Self-employed	6	Yes	TDF/3TC/DTG	.	First line	No	Yes	Yes
38	Male	Married	Anglican	.	Secondary	Self-employed	300	Yes	TDF/3TC/DTG	.	First line	No	Yes	Yes
42	Female	Married	Anglican	.	Primary	None	2	Yes	TDF/3TC/EFV	.	First line	No	Yes	Yes
45	Female	Married	Anglican	.	Primary	Self-employed	300	Yes	TDF/3TC/EFV	.	First line	No	Yes	Yes
34	Female	Single	Anglican	.	Primary	Subsistence farmer	7	Yes	TDF/3TC/EFV	.	First line	No	Yes	Yes
45	Male	Married	Anglican	.	Secondary	Self-employed	4	Yes	TDF/3TC/DTG	.	First line	No	Yes	Yes
55	Female	Separated	Catholic	.	Primary	Subsistence farmer	2	Yes	TDF/3TC/DTG	.	First line	No	Yes	Yes
34	Male	Married	Anglican	.	Primary	None	2	Yes	TDF/3TC/DTG	.	First line	No	Yes	Yes
37	Female	Married	Anglican	.	Secondary	Self-employed	4	Yes	TDF/3TC/EFV	.	First line	No	Yes	Yes
60	Female	Separated	Anglican	.	Primary	None	6	Yes	TDF/3TC/DTG	.	First line	No	Yes	Yes
54	Female	Married	Muslim	.	None	None	7	Yes	TDF/3TC/EFV	.	First line	Yes	No	Yes
36	Male	Married	Anglican	.	Secondary	Formal job/employement	1	Yes	TDF/3TC/DTG	.	First line	No	Yes	Yes
42	Female	Married	Catholic	.	Primary	Subsistence farmer	9	Yes	TDF/3TC/DTG	.	First line	No	Yes	Yes
45	Female	Married	Catholic	.	Primary	Subsistence farmer	7	Yes	TDF/3TC/DTG	.	First line	No	Yes	Yes
46	Female	Married	Anglican	.	Vocational/University	Self-employed	6	Yes	TDF/3TC/DTG	.	First line	No	Yes	Yes
41	Female	Separated	Anglican	.	Secondary	Formal job/employement	6	Yes	TDF/3TC/DTG	.	First line	No	Yes	Yes
39	Female	Married	Others	.	None	Subsistence farmer	3	Yes	TDF/3TC/EFV	.	First line	No	No	Yes
45	Male	Married	Anglican	.	None	Subsistence farmer	8	Yes	TDF/3TC/DTG	.	First line	No	No	Yes
44	Male		Catholic	.	None	Subsistence farmer	2	Yes	TDF/3TC/DTG	.	First line	No	Yes	Yes
19	Female	Married	Others	.	None	None	6	Yes	TDF/3TC/EFV	.	First line	No	No	Yes
56	Female	Separated	Catholic	.	Primary	None	6	Yes	TDF/3TC/DTG	.	First line	No	Yes	Yes
40	Female	Married	Anglican	.	Primary	Subsistence farmer	5	No	TDF/3TC/DTG	.	First line	No	Yes	Yes
23	Female	Married	Others	1	None	Subsistence farmer	2	Yes	TDF/3TC/EFV	.	First line	No	No	No
32	Female	Married	Catholic	.	None	Subsistence farmer	2	Yes	TDF/3TC/EFV	.	First line	No	Yes	Yes
43	Female	Separated	Catholic	.	None	None	2	Yes	TDF/3TC/DTG	.	First line	No	Yes	Yes
35	Male	Married	Others	.	None	None	6	Yes	TDF/3TC/DTG	.	First line	No	Yes	Yes
35	Female	Married	Anglican	.	None	Subsistence farmer	9	Yes	TDF/3TC/EFV	.	First line	No	Yes	Yes
26	Female	Single	Others	unkown	None	None	6	Yes	TDF/3TC/EFV	.	First line	No	Yes	Yes
41	Male	Married	Others	unkown	None	Subsistence farmer	2	Yes	TDF/3TC/DTG	.	First line	No	Yes	Yes
30	Female	Separated	Others	unkown	None	None	9	Yes	TDF/3TC/EFV	.	First line	No	Yes	Yes
28	Male	Married	Others	unkown	None	None	4	Yes	TDF/3TC/DTG	.	First line	No	No	Yes
41	Female	Separated	Catholic	.	None	None	6	Yes	TDF/3TC/DTG	.	First line	No	Yes	Yes
28	Male	Married	Catholic	.	None	Subsistence farmer	2	Yes	TDF/3TC/EFV	.	First line	No	Yes	Yes
38	Male	Married	Anglican	.	None	Subsistence farmer	15	Yes	TDF/3TC/DTG	.	First line	No	Yes	Yes
36	Male	Separated	Catholic	.	None	Subsistence farmer	3	Yes	TDF/3TC/DTG	.	First line	No	Yes	Yes
30	Female	Separated	Others	unkown	None	None	2	No	TDF/3TC/EFV	.	First line	No	Yes	Yes
69	Male	Married	Others	unknown	None	Subsistence farmer	2	Yes	TDF/3TC/DTG	.	First line	No	Yes	Yes
30	Female	Married	Anglican	.	None	Subsistence farmer	8	Yes	TDF/3TC/DTG	.	First line	No	Yes	Yes
26	Male	Married	Anglican	.	None	None	10	Yes	TDF/3TC/EFV	.	First line	No	No	No
47	Male	Married	Catholic	.	None	None	6	Yes	TDF/3TC/DTG	.	First line	No	Yes	Yes
22	Female	Separated	Others	unkown	None	None	4	Yes	TDF/3TC/EFV	.	First line	No	No	No
40	Female	Married	Others	unknown	None	Subsistence farmer	4	Yes	TDF/3TC/EFV	.	First line	No	Yes	Yes
29	Male	Separated	Others	unknown	None	None	40	Yes	TDF/3TC/DTG	.	First line	No	No	Yes
47	Female	Separated	Catholic	.	None	Subsistence farmer	2	Yes	TDF/3TC/DTG	.	First line	No	Yes	Yes
70	Male	Married	Others	unknown	None	None	50	Yes	TDF/3TC/DTG	.	First line	No	Yes	Yes
22	Female	Married	Others	unknown	None	None	15	Yes	TDF/3TC/EFV	.	First line	No	Yes	Yes
32	Female	Married	Others	unknown	None	None	3	Yes	TDF/3TC/EFV	.	First line	No	Yes	Yes
37	Female	Married	Catholic	.	None	Subsistence farmer	5	Yes	TDF/3TC/EFV	.	First line	No	Yes	Yes
46	Female	Separated	Others	unknown	None	Subsistence farmer	5	Yes	TDF/3TC/DTG	.	First line	No	Yes	Yes
39	Male	Married	Others	unknown	None	Formal job/employement	2	Yes	TDF/3TC/DTG	.	First line	No	Yes	Yes
38	Male	Married	Catholic	.	None	Subsistence farmer	2	Yes	TDF/3TC/DTG	.	First line	No	No	No
39	Female	Married	Others	unknown	None	None	8	Yes	TDF/3TC/EFV	.	First line	No	Yes	Yes
27	Male	Married	Anglican	.	None	None	2	Yes	TDF/3TC/DTG	.	First line	No	No	Yes
38	Female	Married	Anglican	.	None	None	2	Yes	TDF/3TC/EFV	.	First line	No	Yes	Yes
58	Male	Separated	Others	unknown	None	None	2	Yes	TDF/3TC/DTG	.	First line	No	Yes	Yes
29	Female	Married	Others	unknown	None	None	8	Yes	TDF/3TC/EFV	.	First line	No	No	Yes
24	Female	Single	Catholic	.	None	None	4	Yes	TDF/3TC/EFV	.	First line	No	No	Yes
40	Female	Separated	Anglican	.	Primary	Subsistence farmer	6	Yes	TDF/3TC/EFV	.	First line	No	Yes	Yes
32	Female	Separated	Anglican	.	Primary	Subsistence farmer	4	Yes	TDF/3TC/EFV	.	First line	No	Yes	Yes
45	Female	Separated	Anglican	.	Primary	Subsistence farmer	1	Yes	TDF/3TC/EFV	.	First line	No	No	Yes
42	Female	Separated	Catholic	.	Primary	Subsistence farmer	25	Yes	TDF/3TC/DTG	.	First line	No	Yes	Yes
44	Female	Separated	Anglican	.	Primary	Subsistence farmer	4	Yes	TDF/3TC/DTG	.	First line	No	Yes	Yes
59	Female	Married	Catholic	.	Primary	Subsistence farmer	5	Yes	TDF/3TC/NVP	.	First line	No	Yes	Yes
45	Male	Married	Catholic	.	Secondary	Formal job/employement	6	Yes	TDF/3TC/DTG	.	First line	No	Yes	Yes
35	Female	Married	Anglican	.	Primary	Subsistence farmer	4	Yes	TDF/3TC/EFV	.	First line	No	Yes	Yes
55	Female	Separated	Catholic	.	Primary	Subsistence farmer	3	Yes	TDF/3TC/DTG	.	First line	No	Yes	Yes
32	Male	Married	Anglican	.	Secondary	Subsistence farmer	2	Yes	TDF/3TC/EFV	.	First line	No	Yes	Yes
46	Female	Separated	Catholic	.	Primary	Subsistence farmer	2	Yes	TDF/3TC/DTG	.	First line	No	Yes	Yes
56	Male	Married	Catholic	.	Primary	Subsistence farmer	5	Yes	TDF/3TC/DTG	.	First line	No	Yes	Yes
41	Female	Married	Catholic	.	Primary	Subsistence farmer	27	Yes	TDF/3TC/EFV	.	First line	No	Yes	Yes
34	Female	Married	Anglican	.	Primary	Subsistence farmer	2	Yes	TDF/3TC/DTG	.	First line	No	Yes	Yes
53	Male	Separated	Catholic	.	Secondary	Subsistence farmer	3	Yes	TDF/3TC/DTG	.	First line	No	Yes	Yes
32	Female	Married	Anglican	.	Primary	Subsistence farmer	1	Yes	TDF/3TC/EFV	.	First line	No	Yes	Yes
53	Female	Separated	Anglican	.	Secondary	Formal job/employement	2	Yes	TDF/3TC/DTG	.	First line	No	Yes	Yes
42	Female	Married	Anglican	.	Primary	Subsistence farmer	10	Yes	TDF/3TC/DTG	.	First line	No	Yes	Yes
43	Female	Married	Anglican	.	Secondary	Formal job/employement	9	Yes	Others	TDF/3TC/LFV/r	Second line	No	Yes	Yes
32	Female	Married	Anglican	.	Primary	Subsistence farmer	7	Yes	TDF/3TC/EFV	.	First line	No	Yes	Yes
54	Male	Married	Anglican	.	Primary	Subsistence farmer	5	Yes	TDF/3TC/DTG	.	First line	No	Yes	Yes
37	Male	Married	Anglican	.	Secondary	Subsistence farmer	4	Yes	TDF/3TC/DTG	.	First line	No	Yes	Yes
39	Female	Separated	Anglican	.	Secondary	Self-employed	6	Yes	TDF/3TC/EFV	.	First line	No	Yes	Yes
28	Female	Married	Anglican	.	Primary	Subsistence farmer	5	Yes	TDF/3TC/EFV	.	First line	No	Yes	Yes
34	Male	Single	Catholic	.	Primary	Subsistence farmer	4	Yes	TDF/3TC/EFV	.	First line	No	No	No
44	Female	Separated	Catholic	.	Secondary	Self-employed	6	Yes	TDF/3TC/EFV	.	First line	No	Yes	Yes
31	Female	Single	Anglican	.	Secondary	Self-employed	2	Yes	TDF/3TC/EFV	.	First line	No	Yes	Yes
27	Female	Married	Muslim	.	None	None	4	Yes	Others	AZT/3TC/NEV	First line	No	Yes	Yes
52	Female	Separated	Anglican	.	Vocational/University	Self-employed	2	Yes	TDF/3TC/EFV	.	First line	No	Yes	Yes
54	Male	Married	Anglican	.	Secondary	Self-employed	80	Yes	TDF/3TC/EFV	.	First line	No	Yes	Yes
50	Female	Married	Anglican	.	Primary	Subsistence farmer	4	Yes	TDF/3TC/EFV	.	First line	No	Yes	Yes
36	Female	Married	Catholic	.	None	Subsistence farmer	6	Yes	TDF/3TC/EFV	.	First line	No	Yes	Yes
42	Female	Separated	Catholic	.	Primary	Subsistence farmer	35	Yes	TDF/3TC/DTG	.	First line	No	Yes	Yes
34	Female	Married	Anglican	.	None	Subsistence farmer	10	Yes	TDF/3TC/EFV	.	First line	No	Yes	Yes
44	Male	Separated	Catholic	.	Primary	Subsistence farmer	10	Yes	TDF/3TC/EFV	.	First line	No	Yes	Yes
46	Male	Single	Catholic	.	Secondary	Subsistence farmer	10	Yes	TDF/3TC/EFV	.	First line	No	Yes	Yes
55	Female	Married	Catholic	.	Primary	Subsistence farmer	6	Yes	TDF/3TC/EFV	.	First line	No	Yes	Yes
40	Female	Married	Muslim	.	Primary	Self-employed	20	Yes	TDF/3TC/EFV	.	First line	No	Yes	Yes
21	Male	Separated	Catholic	.	Secondary	Self-employed	150	Yes	TDF/3TC/EFV	.	First line	No	Yes	Yes
30	Female	Separated	Catholic	.	Primary	Subsistence farmer	6	Yes	TDF/3TC/EFV	.	First line	No	Yes	Yes
56	Male	Married	Anglican	.	Vocational/University	Formal job/employement	15	Yes	TDF/3TC/EFV	.	First line	No	Yes	Yes
46	Female	Married	Anglican	.	Vocational/University	Formal job/employement	3	Yes	TDF/3TC/EFV	.	First line	No	Yes	Yes
43	Female	Married	Catholic	.	Vocational/University	Self-employed	6	Yes	TDF/3TC/EFV	.	First line	No	No	Yes
42	Female	Separated	Anglican	.	Secondary	Self-employed	9	Yes	TDF/3TC/EFV	.	First line	No	Yes	Yes
40	Male	Married	Catholic	.	Vocational/University	Formal job/employement	5	Yes	TDF/3TC/EFV	.	First line	No	Yes	Yes
33	Female	Married	Anglican	.	Vocational/University	Self-employed	13	Yes	TDF/3TC/EFV	.	First line	No	Yes	Yes
33	Female	Separated	Anglican	.	Primary	Subsistence farmer	10	Yes	TDF/3TC/EFV	.	First line	No	Yes	Yes
31	Female	Married	Catholic	.	Secondary	Self-employed	5	Yes	TDF/3TC/EFV	.	First line	No	Yes	Yes
33	Female	Married	Catholic	.	Primary	Self-employed	10	Yes	TDF/3TC/EFV	.	First line	No	Yes	Yes
61	Male	Married	Catholic	.	Primary	Subsistence farmer	50	Yes	TDF/3TC/EFV	.	First line	No	No	Yes
36	Female	Separated	Anglican	.	Secondary	Self-employed	13	Yes	TDF/3TC/EFV	.	First line	No	Yes	Yes
28	Female	Married	Catholic	.	Primary	Subsistence farmer	4	Yes	TDF/3TC/EFV	.	First line	No	Yes	Yes
31	Female	Married	Catholic	.	Primary	Subsistence farmer	8	Yes	TDF/3TC/EFV	.	First line	No	Yes	Yes
35	Female	Married	Anglican	.	Vocational/University	Formal job/employement	5	Yes	TDF/3TC/EFV	.	First line	No	Yes	Yes
36	Female	Separated	Anglican	.	Primary	Self-employed	2	Yes	TDF/3TC/EFV	.	First line	No	Yes	No
32	Female	Married	Catholic	.	Secondary	Self-employed	20	Yes	TDF/3TC/EFV	.	First line	No	Yes	Yes
45	Female	Married	Anglican	.	Secondary	Self-employed	3	Yes	TDF/3TC/EFV	.	First line	No	Yes	Yes
34	Female	Married	Catholic	.	Primary	Subsistence farmer	6	Yes	TDF/3TC/EFV	.	First line	No	Yes	Yes
37	Female	Married	Anglican	.	Secondary	Subsistence farmer	10	Yes	TDF/3TC/EFV	.	First line	No	Yes	Yes
55	Female	Separated	Anglican	.	Vocational/University	Formal job/employement	25	Yes	TDF/3TC/EFV	.	First line	No	Yes	Yes
43	Female	Married	Catholic	.	Primary	Subsistence farmer	5	Yes	TDF/3TC/NVP	.	First line	No	Yes	Yes
34	Female	Married	Catholic	.	Primary	Subsistence farmer	15	Yes	TDF/3TC/EFV	.	First line	No	Yes	Yes
54	Male	Married	Anglican	.	Primary	Subsistence farmer	1	Yes	TDF/3TC/NVP	.	First line	No	Yes	Yes
55	Female	Married	Catholic	.	None	Subsistence farmer	2	Yes	TDF/3TC/EFV	.	First line	No	Yes	Yes
55	Female	Married	Catholic	.	None	Subsistence farmer	9	Yes	TDF/3TC/EFV	.	First line	No	Yes	Yes
45	Female	Married	Catholic	.	Primary	Subsistence farmer	2	Yes	TDF/3TC/NVP	.	First line	No	Yes	Yes
40	Male	Separated	Anglican	.	Secondary	Self-employed	50	Yes	TDF/3TC/EFV	.	First line	No	Yes	Yes
45	Female	Married	Anglican	.	Primary	Subsistence farmer	14	Yes	TDF/3TC/EFV	.	First line	Yes	No	Yes
50	Female	Married	Catholic	.	Secondary	Subsistence farmer	5	Yes	TDF/3TC/EFV	.	First line	No	Yes	Yes
60	Female	Separated	Catholic	.	Primary	Formal job/employement	2	Yes	TDF/3TC/EFV	.	First line	No	Yes	Yes
38	Female	Separated	Anglican	.	Primary	Formal job/employement	6	Yes	TDF/3TC/EFV	.	First line	No	Yes	Yes
43	Female	Married	Catholic	.	Primary	Formal job/employement	1	Yes	TDF/3TC/EFV	.	First line	No	Yes	Yes
28	Female	Separated	Anglican	.	Primary	Formal job/employement	5	Yes	TDF/3TC/EFV	.	First line	No	Yes	No
44	Male	Separated	Catholic	.	Secondary	Formal job/employement	9	Yes	TDF/3TC/EFV	.	First line	No	Yes	Yes
39	Male	Married	Anglican	.	Vocational/University	Formal job/employement	2	Yes	TDF/3TC/DTG	.	First line	No	Yes	Yes
67	Female	Separated	Catholic	.	Vocational/University	Formal job/employement	115	Yes	TDF/3TC/DTG	.	First line	No	Yes	Yes
32	Male	Married	Others	unknown	Vocational/University	Formal job/employement	7	Yes	TDF/3TC/NVP	.	First line	No	Yes	Yes
58	Male	Married	Anglican	.	Secondary	Formal job/employement	3	Yes	TDF/3TC/EFV	.	First line	No	Yes	Yes
35	Male	Married	Catholic	.	Primary	Formal job/employement	10	Yes	TDF/3TC/DTG	.	First line	No	Yes	Yes
44	Female	Separated	Anglican	.	Primary	Formal job/employement	10	No	TDF/3TC/EFV	.	First line	No	Yes	No
32	Male	Separated	Others	unknown	Primary	Formal job/employement	6	No	TDF/3TC/EFV	.	First line	No	Yes	Yes
21	Female	Married	Anglican	.	Primary	Formal job/employement	8	Yes	TDF/3TC/EFV	.	First line	No	Yes	Yes
63	Male	Married	Catholic	.	None	Formal job/employement	3	Yes	TDF/3TC/EFV	.	First line	No	Yes	Yes
46	Female	Married	Catholic	.	None	Formal job/employement	12	Yes	TDF/3TC/DTG	.	First line	No	Yes	Yes
36	Male	Married	Catholic	.	Primary	Formal job/employement	8	Yes	TDF/3TC/EFV	.	First line	No	Yes	Yes
40	Male	Single	Others	unknown	Primary	Formal job/employement	13	No	TDF/3TC/DTG	.	First line	No	Yes	Yes
44	Female	Married	Anglican	.	Primary	Formal job/employement	3	Yes	TDF/3TC/EFV	.	First line	No	Yes	Yes
45	Male	Separated	Anglican	.	Secondary	Formal job/employement	8	No	TDF/3TC/DTG	.	First line	No	Yes	Yes
40	Male	Married	Catholic	.	Vocational/University	Subsistence farmer	2	Yes	TDF/3TC/EFV	.	First line	No	Yes	Yes
40	Female	Married	Anglican	.	Primary	Formal job/employement	2	Yes	TDF/3TC/EFV	.	First line	No	Yes	Yes
58	Female	Married	Anglican	.	Primary	Formal job/employement	1	Yes	TDF/3TC/DTG	.	First line	No	Yes	Yes
25	Female	Married	Anglican	.	Primary	Formal job/employement	12	Yes	TDF/3TC/EFV	.	First line	No	Yes	Yes
30	Female	Separated	Anglican	.	Primary	Subsistence farmer	2	Yes	TDF/3TC/EFV	.	First line	No	Yes	Yes
54	Male	Married	Anglican	.	Primary	Formal job/employement	6	Yes	TDF/3TC/DTG	.	First line	No	Yes	Yes
40	Male	Separated	Anglican	.	Primary	Formal job/employement	6	Yes	TDF/3TC/DTG	.	First line	No	Yes	Yes
27	Male	Married	Anglican	.	Primary	Subsistence farmer	6	Yes	TDF/3TC/EFV	.	First line	No	Yes	Yes
30	Male	Married	Others	unknown	None	Formal job/employement	50	No	TDF/3TC/EFV	.	First line	No	Yes	Yes
40	Female	Separated	Anglican	.	Primary	Formal job/employement	4	Yes	TDF/3TC/DTG	.	First line	No	Yes	Yes
32	Male	Married	Catholic	.	Primary	Formal job/employement	8	Yes	TDF/3TC/DTG	.	First line	No	Yes	Yes
29	Male	Married	Others	unknown	Secondary	None	65	Yes	TDF/3TC/EFV	.	First line	No	Yes	Yes
53	Female	Separated	Others	unknown	None	Formal job/employement	5	Yes	TDF/3TC/EFV	.	First line	No	Yes	Yes
35	Female	Married	Anglican	.	Secondary	Subsistence farmer	10	Yes	TDF/3TC/EFV	.	First line	No	Yes	Yes
48	Female	Married	Anglican	.	Primary	None	4	Yes	TDF/3TC/EFV	.	First line	No	Yes	Yes
26	Female	Married	Anglican	.	Secondary	Subsistence farmer	2	Yes	TDF/3TC/EFV	.	First line	No	Yes	Yes
47	Male	Married	Others	unknown	None	Formal job/employement	15	Yes	TDF/3TC/DTG	.	First line	No	Yes	Yes
35	Male	Married	Anglican	.	Primary	Formal job/employement	12	Yes	TDF/3TC/DTG	.	First line	No	Yes	Yes
37	Male	Married	Anglican	.	Primary	Formal job/employement	1	Yes	TDF/3TC/DTG	.	First line	No	Yes	Yes
56	Female	Separated	Others	unknown	Primary	Formal job/employement	12	Yes	TDF/3TC/EFV	.	First line	No	Yes	Yes
21	Male	Single	Anglican	.	Primary	Formal job/employement	2	Yes	TDF/3TC/EFV	.	First line	No	Yes	Yes
57	Male	Married	Anglican	.	Secondary	Subsistence farmer	2	Yes	TDF/3TC/NVP	.	First line	No	Yes	Yes
50	Female	Married	Anglican	.	Primary	Subsistence farmer	4	Yes	TDF/3TC/NVP	.	First line	No	Yes	Yes
83	Male	Married	Anglican	.	Primary	Subsistence farmer	3	Yes	TDF/3TC/EFV	.	First line	No	Yes	Yes
53	Female	Single	Catholic	.	Secondary	Subsistence farmer	4	Yes	TDF/3TC/NVP	.	First line	No	Yes	Yes
50	Male	Married	Anglican	.	Secondary	Formal job/employement	4	Yes	TDF/3TC/NVP	.	First line	No	Yes	Yes
57	Female	Married	Anglican	.	Primary	Subsistence farmer	1	Yes	TDF/3TC/NVP	.	First line	No	Yes	Yes
40	Female	Married	Anglican	.	Primary	Subsistence farmer	1	Yes	TDF/3TC/NVP	.	First line	No	Yes	Yes
57	Male	Married	Anglican	.	Vocational/University	Formal job/employement	5	Yes	TDF/3TC/EFV	.	First line	No	Yes	Yes
43	Female	Single	Catholic	.	Secondary	Subsistence farmer	5	Yes	TDF/3TC/EFV	.	First line	No	Yes	Yes
64	Male	Married	Anglican	.	Secondary	Subsistence farmer	5	Yes	TDF/3TC/NVP	.	First line	No	Yes	Yes
60	Male	Married	Anglican	.	Primary	Subsistence farmer	3	Yes	TDF/3TC/DTG	.	First line	No	Yes	Yes
42	Female	Married	Anglican	.	Primary	Subsistence farmer	7	Yes	TDF/3TC/EFV	.	First line	No	Yes	Yes
46	Male	Married	Anglican	.	Secondary	Subsistence farmer	5	Yes	TDF/3TC/EFV	.	First line	No	Yes	Yes
47	Female	Single	Anglican	.	Primary	Subsistence farmer	3	Yes	TDF/3TC/NVP	.	First line	No	Yes	Yes
75	Female	Single	Anglican	.	Primary	Subsistence farmer	6	Yes	TDF/3TC/NVP	.	First line	No	Yes	Yes
53	Female	Single	Anglican	.	Primary	Subsistence farmer	5	Yes	TDF/3TC/NVP	.	First line	No	Yes	Yes
42	Male	Married	Anglican	.	Secondary	Subsistence farmer	5	Yes	TDF/3TC/NVP	.	First line	No	Yes	Yes
34	Female	Married	Anglican	.	Primary	Subsistence farmer	1	Yes	TDF/3TC/EFV	.	First line	No	Yes	Yes
31	Female	Separated	Catholic	.	Primary	Subsistence farmer	1	Yes	TDF/3TC/EFV	.	First line	No	Yes	Yes
25	Male	Married	Anglican	.	Primary	Subsistence farmer	4	Yes	TDF/3TC/EFV	.	First line	No	Yes	Yes
37	Female	Single	Anglican	.	Primary	Subsistence farmer	6	Yes	TDF/3TC/EFV	.	First line	No	Yes	Yes
48	Female	Single	Anglican	.	Primary	Subsistence farmer	2	Yes	TDF/3TC/EFV	.	First line	Yes	Yes	Yes
40	Female	Single	Anglican	.	Primary	Subsistence farmer	5	Yes	TDF/3TC/EFV	.	First line	Yes	Yes	Yes
48	Male	Married	Anglican	.	Primary	Subsistence farmer	1	Yes	Others	AZT/3TC	First line	Yes	Yes	Yes
61	Female	Single	Anglican	.	None	Subsistence farmer	4	Yes	TDF/3TC/EFV	.	First line	Yes	Yes	Yes
45	Male	Married	Anglican	.	Primary	Subsistence farmer	5	Yes	TDF/3TC/EFV	.	First line	Yes	Yes	Yes
40	Female	Married	Anglican	.	Secondary	Subsistence farmer	5	Yes	TDF/3TC/EFV	.	First line	Yes	Yes	Yes
47	Female	Separated	Anglican	.	Primary	Subsistence farmer	4	Yes	TDF/3TC/EFV	.	First line	Yes	Yes	Yes
54	Female	Separated	Anglican	.	Primary	Subsistence farmer	6	Yes	TDF/3TC/EFV	.	First line	No	Yes	Yes
39	Female	Separated	Muslim	.	Secondary	Subsistence farmer	4	Yes	TDF/3TC/EFV	.	First line	Yes	Yes	Yes
32	Female	Married	Catholic	.	Primary	Subsistence farmer	1	Yes	TDF/3TC/EFV	.	First line	No	Yes	Yes
48	Male	Married	Catholic	.	Primary	Subsistence farmer	2	Yes	TDF/3TC/EFV	.	First line	No	Yes	Yes
25	Female	Married	Catholic	.	None	Subsistence farmer	2	Yes	TDF/3TC/EFV	.	First line	No	Yes	Yes
25	Female	Married	Anglican	.	Primary	Subsistence farmer	3	Yes	TDF/3TC/EFV	.	First line	Yes	Yes	Yes
39	Female	Married	Anglican	.	Secondary	Subsistence farmer	3	Yes	TDF/3TC/EFV	.	First line	Yes	Yes	Yes
65	Male	Married	Anglican	.	Primary	Subsistence farmer	2	Yes	TDF/3TC/EFV	.	First line	Yes	Yes	Yes
44	Male	Married	Catholic	.	Primary	Subsistence farmer	2	Yes	TDF/3TC/EFV	.	First line	No	Yes	Yes
30	Male	Married	Anglican	.	Primary	None	4	Yes	TDF/3TC/EFV	.	First line	No	Yes	Yes
23	Female	Separated	Catholic	.	Primary	None	8	Yes	TDF/3TC/EFV	.	First line	No	Yes	Yes
48	Male	Married	Catholic	.	Secondary	Subsistence farmer	8	Yes	TDF/3TC/DTG	.	First line	No	Yes	Yes
37	Female	Married	Anglican	.	Primary	None	7	Yes	TDF/3TC/DTG	.	First line	No	Yes	Yes
52	Male	Separated	Catholic	.	Secondary	Subsistence farmer	15	Yes	TDF/3TC/DTG	.	First line	No	Yes	Yes
33	Female	Married	Anglican	.	Primary	None	2	Yes	TDF/3TC/DTG	.	First line	No	Yes	Yes
55	Male	Married	Anglican	.	Secondary	Subsistence farmer	4	Yes	TDF/3TC/DTG	.	First line	No	Yes	Yes
33	Female	Married	Anglican	.	None	None	3	Yes	TDF/3TC/EFV	.	First line	No	Yes	Yes
40	Male	Married	Catholic	.	Secondary	Subsistence farmer	2	Yes	TDF/3TC/ATVr	.	Second line	No	Yes	Yes
49	Male	Married	Anglican	.	Primary	Subsistence farmer	3	Yes	TDF/3TC/DTG	.	First line	No	Yes	Yes
40	Female	Married	Catholic	.	Primary	None	3	Yes	TDF/3TC/DTG	.	First line	No	Yes	Yes
31	Female	Separated	Anglican	.	Secondary	Subsistence farmer	2	Yes	TDF/3TC/EFV	.	First line	No	Yes	Yes
26	Female	Separated	Anglican	.	Primary	None	8	Yes	TDF/3TC/EFV	.	First line	No	Yes	Yes
40	Male	Married	Anglican	.	Secondary	Subsistence farmer	20	Yes	TDF/3TC/DTG	.	First line	No	Yes	Yes
29	Female	Married	Anglican	.	Secondary	None	1	Yes	TDF/3TC/EFV	.	First line	No	Yes	Yes
291		Separated	Anglican	.	Secondary	Subsistence farmer	4	Yes	TDF/3TC/DTG	.	First line	No	Yes	Yes
65	Female	Married	Anglican	.	Primary	Subsistence farmer	5	Yes	TDF/3TC/DTG	.	First line	No	Yes	Yes
30	Female	Separated	Anglican	.	Primary	Subsistence farmer	3	Yes	TDF/3TC/EFV	.	First line	No	Yes	Yes
25	Female	Married	Catholic	.	Primary	Subsistence farmer	6	Yes	TDF/3TC/EFV	.	First line	No	Yes	Yes
30	Male	Married	Anglican	.	Primary	Subsistence farmer	8	Yes	TDF/3TC/EFV	.	First line	No	Yes	Yes
61	Male	Separated	Muslim	.	Primary	Subsistence farmer	7	Yes	TDF/3TC/EFV	.	First line	No	Yes	Yes
40	Female	Separated	Anglican	.	Primary	Subsistence farmer	8	Yes	TDF/3TC/EFV	.	First line	No	Yes	Yes
61	Male	Separated	Catholic	.	Primary	Subsistence farmer	6	Yes	TDF/3TC/EFV	.	First line	No	Yes	Yes
38	Female	Married	Catholic	.	Primary	Subsistence farmer	4	No	TDF/3TC/EFV	.	First line	No	Yes	Yes
33	Male	Married	Catholic	.	Primary	Subsistence farmer	5	No	TDF/3TC/EFV	.	First line	No	Yes	Yes
345	Female	Separated	Anglican	.	Primary	Subsistence farmer	8	Yes	TDF/3TC/NVP	.	First line	No	Yes	Yes
52	Female	Married	Anglican	.	Primary	Subsistence farmer	8	Yes	TDF/3TC/NVP	.	First line	No	Yes	Yes
45	Female	Married	Anglican	.	Primary	Subsistence farmer	15	Yes	TDF/3TC/EFV	.	First line	No	Yes	Yes
35	Female	Married	Catholic	.	Primary	Subsistence farmer	6	No	TDF/3TC/EFV	.	First line	No	Yes	Yes
40	Male	Separated	Catholic	.	Secondary	Subsistence farmer	5	Yes	TDF/3TC/EFV	.	First line	No	Yes	Yes
47	Female	Married	Anglican	.	Primary	Subsistence farmer	2	Yes	TDF/3TC/NVP	.	Second line	No	Yes	Yes
35	Male	Separated	Catholic	.	Primary	Subsistence farmer	4	Yes	TDF/3TC/EFV	.	First line	No	Yes	Yes
55	Male	Married	Catholic	.	Primary	Subsistence farmer	6	Yes	TDF/3TC/EFV	.	First line	No	Yes	Yes
49	Male	Married	Catholic	.	Primary	Subsistence farmer	8	Yes	TDF/3TC/NVP	.	First line	No	Yes	Yes
33	Female	Married	Anglican	.	Secondary	Subsistence farmer	4	No	TDF/3TC/EFV	.	First line	No	No	Yes
40	Female	Married	Anglican	.	Secondary	Formal job/employement	6	Yes	TDF/3TC/EFV	.	First line	No	Yes	Yes
51	Male	Married	Anglican	.	Vocational/University	Formal job/employement	7	Yes	TDF/3TC/EFV	.	First line	No	Yes	Yes
33	Female	Married	Anglican	.	Primary	None	6	Yes	TDF/3TC/EFV	.	First line	No	Yes	Yes
35	Male	Married	Catholic	.	Primary	Subsistence farmer	10	Yes	TDF/3TC/EFV	.	First line	No	Yes	Yes
59	Male	Married	Catholic	.	Primary	Subsistence farmer	2	Yes	TDF/3TC/EFV	.	First line	No	Yes	Yes
46	Male	Married	Anglican	.	Secondary	Subsistence farmer	9	Yes	TDF/3TC/EFV	.	First line	No	Yes	Yes
46	Female	Married	Catholic	.	Primary	Subsistence farmer	20	Yes	TDF/3TC/DTG	.	First line	No	Yes	Yes
40	Female	Married	Muslim	.	Primary	Subsistence farmer	15	Yes	TDF/3TC/EFV	.	First line	No	No	No
46	Female	Married	Catholic	.	Primary	Subsistence farmer	8	Yes	TDF/3TC/DTG	.	Second line	No	Yes	Yes
27	Female	Married	Anglican	.	Secondary	Subsistence farmer	5	Yes	TDF/3TC/EFV	.	First line	No	Yes	Yes
41	Female	Married	Anglican	.	Primary	Subsistence farmer	1	Yes	TDF/3TC/DTG	.	First line	Yes	No	Yes
50	Female	Married	Catholic	.	Primary	Subsistence farmer	3	Yes	TDF/3TC/DTG	.	First line	Yes	No	Yes
44	Male	Married	Catholic	.						.
44	Male	Married	Catholic	.	Vocational/University	Formal job/employement	6	Yes	TDF/3TC/DTG	.	First line	Yes	No	Yes
47	Female	Separated	Muslim	.	Primary	Subsistence farmer	7	Yes	TDF/3TC/ATVr	.	Second line	No	No	No
25	Male	Single	Muslim	.	Secondary	Self-employed	25	Yes	Others	TDF/3TC/DTCT	First line	No	Yes	Yes
18	Male	Single	Anglican	.	Primary	Subsistence farmer	10	Yes	TDF/3TC/ATVr	.	Second line	No	No	No
33	Female	Married	Muslim	.	Secondary	Subsistence farmer	9	Yes	TDF/3TC/EFV	.	First line	No	Yes	Yes
54	Male	Separated	Anglican	.	Secondary	Self-employed	5	Yes	Others	TDF/3TC/DTCT	First line	No	Yes	Yes
55	Male	Married	Catholic	.	Primary	Subsistence farmer	6	Yes	TDF/3TC/DTG	.	First line	No	Yes	Yes
60	Female	Separated	Anglican	.	None	None	3	Yes	TDF/3TC/DTG	.	First line	No	Yes	Yes
56	Male	Separated	Anglican	.	Primary	Subsistence farmer	10	Yes	TDF/3TC/DTG	.	First line	No	Yes	Yes
3	Male	Single	Anglican	.	None	None	8	Yes	TDF/3TC/ATVr	.	First line	No	No	No
64	Female	Separated	Catholic	.	None	None	1	Yes	TDF/3TC/ATVr	.	Second line	No	Yes	Yes
20	Female	Married	Anglican	.	Primary	Subsistence farmer	2	Yes	TDF/3TC/EFV	.	First line	No	Yes	No
53	Male	Married	Anglican	.	Secondary	Subsistence farmer	10	Yes	TDF/3TC/EFV	.	First line	No	Yes	Yes
49	Female	Separated	Catholic	.	Primary	Subsistence farmer	52	Yes	TDF/3TC/NVP	.	First line	No	Yes	Yes
44	Female	Separated	Anglican	.	Primary	Subsistence farmer	11	Yes	TDF/3TC/NVP	.	First line	No	Yes	Yes
32	Female	Married	Catholic	.	Secondary	Subsistence farmer	3	Yes	TDF/3TC/EFV	.	First line	No	Yes	Yes
44	Female	Married	Catholic	.	Primary	Subsistence farmer	3	Yes	TDF/3TC/EFV	.	First line	No	Yes	Yes
33	Female	Married	Catholic	.	Secondary	Self-employed	20	Yes	TDF/3TC/EFV	.	First line	No	No	Yes
43	Female	Married	Anglican	.	Vocational/University	Formal job/employement	15	Yes	TDF/3TC/NVP	.	First line	No	Yes	Yes
46	Female	Married	Catholic	.	Primary	Subsistence farmer	9	Yes	TDF/3TC/EFV	.	First line	No	Yes	Yes
64	Male	Married	Catholic	.	Primary	Subsistence farmer	12	Yes	TDF/3TC/EFV	.	First line	No	Yes	Yes
38	Male	Married	Anglican	.	Primary	Subsistence farmer	12	Yes	TDF/3TC/NVP	.	First line	No	No	Yes
53	Female	Married	Catholic	.	Primary	Subsistence farmer	5	Yes	TDF/3TC/EFV	.	First line	No	Yes	Yes
46	Female	Married	Catholic	.	Primary	Subsistence farmer	15	Yes	TDF/3TC/DTG	.	First line	No	Yes	Yes
48	Male	Married	Catholic	.	Secondary	Subsistence farmer	8	Yes	TDF/3TC/EFV	.	First line	Yes	No	Yes
29	Female	Married	Catholic	.	Primary	None	8	Yes	TDF/3TC/EFV	.	First line	No	No	Yes
37	Female	Married	Anglican	.	Primary	None	5	Yes	TDF/3TC/EFV	.	First line	No	Yes	Yes
9	Female	Single	Anglican	.	Primary	None	2	Yes	TDF/3TC/ATVr	.	First line	No	No	No
3	Male	Single	Anglican	.	None	None	3	Yes	TDF/3TC/ATVr	.	First line	No	No	Yes
8	Male	Single	Muslim	.	Primary	None	2	Yes	TDF/3TC/DTG	.	First line	No	No	No
4	Male	Single	Anglican	.	None	None	7	Yes	TDF/3TC/NVP	.	First line	No	No	No
13	Female	Single	Catholic	.	Primary	None	2	Yes	TDF/3TC/NVP	.	First line	No	No	Yes
46	Male	Married	Anglican	.	Secondary	Self-employed	5	Yes	TDF/3TC/EFV	.	First line	No	Yes	Yes
